# Supplementary material for: Comparison of Outcomes Between ST-Segment Elevation and Non-ST-Segment Elevation Myocardial Infarctions Based on Left Ventricular Ejection Fraction
Source: J Clin Med. 2024 Nov 9;13(22):6744. doi: 10.3390/jcm13226744 (PMC11595183; doi:10.3390/jcm13226744)
Supplement: Supplementary file 1 [file jcm-13-06744-s001.zip]

Archive with 1 entries (1 files):
- jcm-3282418-supplementary.pdf
